# Supplementary material for: Prevalence of pulmonary tuberculosis among the tribal populations in India
Source: PLoS One. 2021 Jun 4;16(6):e0251519. doi: 10.1371/journal.pone.0251519 (PMC8177518; doi:10.1371/journal.pone.0251519)
Supplement: S2 Appendix — (TXT) [file pone.0251519.s006.txt]

. codebook

--------------------------------------------------------------------------------------------------------------
State                                                                                                    State
--------------------------------------------------------------------------------------------------------------

                  type:  string (str17)

         unique values:  17                       missing "":  0/74,532

              examples:  "HIMACHALA PRADESH"
                         "MADHYA PRADESH"
                         "MAHARASTRA"
                         "ODISHA"

               warning:  variable has embedded blanks

--------------------------------------------------------------------------------------------------------------
Zone                                                                                                      Zone
--------------------------------------------------------------------------------------------------------------

                  type:  string (str10)

         unique values:  6                        missing "":  0/74,532

            tabulation:  Freq.  Value
                        18,760  "CENTRAL"
                        15,246  "EAST"
                        13,632  "NORTH"
                        11,574  "NORTH EAST"
                         8,422  "SOUTH"
                         6,898  "WEST"

               warning:  variable has embedded blanks

--------------------------------------------------------------------------------------------------------------
RAge                                                                                                 Age Group
--------------------------------------------------------------------------------------------------------------

                  type:  numeric (float)
                 label:  RAge

                 range:  [1,3]                        units:  1
         unique values:  3                        missing .:  0/74,532

            tabulation:  Freq.   Numeric  Label
                        38,390         1  15-34
                        22,973         2  35-54
                        13,169         3  >=55

--------------------------------------------------------------------------------------------------------------
Gender                                                                                                  Gender
--------------------------------------------------------------------------------------------------------------

                  type:  numeric (double)
                 label:  N_SEX

                 range:  [0,1]                        units:  1
         unique values:  2                        missing .:  0/74,532

            tabulation:  Freq.   Numeric  Label
                        39,000         0  Female
                        35,532         1  Male

--------------------------------------------------------------------------------------------------------------
Education                                                                                            Education
--------------------------------------------------------------------------------------------------------------

                  type:  numeric (float)
                 label:  Education

                 range:  [0,1]                        units:  1
         unique values:  2                        missing .:  0/74,532

            tabulation:  Freq.   Numeric  Label
                        42,884         0  Literate
                        31,648         1  Illiterate

--------------------------------------------------------------------------------------------------------------
Occupation                                                                                          Occupation
--------------------------------------------------------------------------------------------------------------

                  type:  numeric (float)
                 label:  y1n0

                 range:  [0,1]                        units:  1
         unique values:  2                        missing .:  0/74,532

            tabulation:  Freq.   Numeric  Label
                         9,888         0  No
                        64,644         1  Yes

--------------------------------------------------------------------------------------------------------------
Smoking                                                                                                Smoking
--------------------------------------------------------------------------------------------------------------

                  type:  numeric (float)
                 label:  y1n0

                 range:  [0,1]                        units:  1
         unique values:  2                        missing .:  0/74,532

            tabulation:  Freq.   Numeric  Label
                        66,803         0  No
                         7,729         1  Yes

--------------------------------------------------------------------------------------------------------------
Alcohol                                                                                                Alcohol
--------------------------------------------------------------------------------------------------------------

                  type:  numeric (float)
                 label:  y1n0

                 range:  [0,1]                        units:  1
         unique values:  2                        missing .:  0/74,532

            tabulation:  Freq.   Numeric  Label
                        59,499         0  No
                        15,033         1  Yes

--------------------------------------------------------------------------------------------------------------
OnATT                                                                                              (unlabeled)
--------------------------------------------------------------------------------------------------------------

                  type:  numeric (float)
                 label:  y1n0

                 range:  [0,1]                        units:  1
         unique values:  2                        missing .:  0/74,532

            tabulation:  Freq.   Numeric  Label
                        74,390         0  No
                           142         1  Yes

--------------------------------------------------------------------------------------------------------------
PrevTB                                                                                       Previously had TB
--------------------------------------------------------------------------------------------------------------

                  type:  numeric (float)
                 label:  y1n0

                 range:  [0,1]                        units:  1
         unique values:  2                        missing .:  0/74,532

            tabulation:  Freq.   Numeric  Label
                        73,764         0  No
                           768         1  Yes

--------------------------------------------------------------------------------------------------------------
Diabetes                                                                                        Known Diabetes
--------------------------------------------------------------------------------------------------------------

                  type:  numeric (float)
                 label:  y1no, but label does not exist

                 range:  [0,1]                        units:  1
         unique values:  2                        missing .:  0/74,532

            tabulation:  Freq.  Value
                        73,755  0
                           777  1

--------------------------------------------------------------------------------------------------------------
HIV                                                                                                        HIV
--------------------------------------------------------------------------------------------------------------

                  type:  numeric (float)
                 label:  y1no, but label does not exist

                 range:  [0,1]                        units:  1
         unique values:  2                        missing .:  0/74,532

            tabulation:  Freq.  Value
                        73,629  0
                           903  1

--------------------------------------------------------------------------------------------------------------
BMI                                                                                                        BMI
--------------------------------------------------------------------------------------------------------------

                  type:  numeric (double)
                 label:  BMI

                 range:  [0,1]                        units:  1
         unique values:  2                        missing .:  0/74,532

            tabulation:  Freq.   Numeric  Label
                        53,961         0  18.5000
                        20,571         1  18.4999

--------------------------------------------------------------------------------------------------------------
Cough                                                                                                    Cough
--------------------------------------------------------------------------------------------------------------

                  type:  numeric (double)

                 range:  [0,1]                        units:  1
         unique values:  2                        missing .:  0/74,532

            tabulation:  Freq.  Value
                        72,120  0
                         2,412  1

--------------------------------------------------------------------------------------------------------------
Expector                                                                                         Expectoration
--------------------------------------------------------------------------------------------------------------

                  type:  numeric (double)

                 range:  [0,1]                        units:  1
         unique values:  2                        missing .:  0/74,532

            tabulation:  Freq.  Value
                        72,822  0
                         1,710  1

--------------------------------------------------------------------------------------------------------------
ChestPain                                                                                           Chest Pain
--------------------------------------------------------------------------------------------------------------

                  type:  numeric (double)

                 range:  [0,1]                        units:  1
         unique values:  2                        missing .:  0/74,532

            tabulation:  Freq.  Value
                        72,600  0
                         1,932  1

--------------------------------------------------------------------------------------------------------------
Fever                                                                                                    Fever
--------------------------------------------------------------------------------------------------------------

                  type:  numeric (double)

                 range:  [0,1]                        units:  1
         unique values:  2                        missing .:  0/74,532

            tabulation:  Freq.  Value
                        73,479  0
                         1,053  1

--------------------------------------------------------------------------------------------------------------
LossApp                                                                                       Loss of appetite
--------------------------------------------------------------------------------------------------------------

                  type:  numeric (double)

                 range:  [0,1]                        units:  1
         unique values:  2                        missing .:  0/74,532

            tabulation:  Freq.  Value
                        73,469  0
                         1,063  1

--------------------------------------------------------------------------------------------------------------
BldSp                                                                                          Blood in sputum
--------------------------------------------------------------------------------------------------------------

                  type:  numeric (double)

                 range:  [0,1]                        units:  1
         unique values:  2                        missing .:  0/74,532

            tabulation:  Freq.  Value
                        74,195  0
                           337  1

--------------------------------------------------------------------------------------------------------------
NightSwt                                                                                          Night sweats
--------------------------------------------------------------------------------------------------------------

                  type:  numeric (double)

                 range:  [0,1]                        units:  1
         unique values:  2                        missing .:  0/74,532

            tabulation:  Freq.  Value
                        73,925  0
                           607  1

--------------------------------------------------------------------------------------------------------------
WeightLoss                                                                                         Weight Loss
--------------------------------------------------------------------------------------------------------------

                  type:  numeric (double)

                 range:  [0,1]                        units:  1
         unique values:  2                        missing .:  0/74,532

            tabulation:  Freq.  Value
                        73,447  0
                         1,085  1

--------------------------------------------------------------------------------------------------------------
BreathShort                                                                                Shortness of breath
--------------------------------------------------------------------------------------------------------------

                  type:  numeric (double)

                 range:  [0,1]                        units:  1
         unique values:  2                        missing .:  0/74,532

            tabulation:  Freq.  Value
                        73,672  0
                           860  1

--------------------------------------------------------------------------------------------------------------
Tired                                                                                                Tiredness
--------------------------------------------------------------------------------------------------------------

                  type:  numeric (double)

                 range:  [0,1]                        units:  1
         unique values:  2                        missing .:  0/74,532

            tabulation:  Freq.  Value
                        73,097  0
                         1,435  1

--------------------------------------------------------------------------------------------------------------
SmearPos                                                                                             Smear AFB
--------------------------------------------------------------------------------------------------------------

                  type:  numeric (float)
                 label:  y1n0

                 range:  [0,1]                        units:  1
         unique values:  2                        missing .:  0/74,532

            tabulation:  Freq.   Numeric  Label
                        74,369         0  No
                           163         1  Yes

--------------------------------------------------------------------------------------------------------------
CulturePos                                                                                             Culture
--------------------------------------------------------------------------------------------------------------

                  type:  numeric (float)
                 label:  y1n0

                 range:  [0,1]                        units:  1
         unique values:  2                        missing .:  0/74,532

            tabulation:  Freq.   Numeric  Label
                        74,424         0  No
                           108         1  Yes

. quietly log close
